# Supplementary material for: Serum/glucocorticoid-inducible kinase 1 deficiency induces NLRP3 inflammasome activation and autoinflammation of macrophages in a murine endolymphatic hydrops model
Source: Nat Commun. 2023 Mar 6;14:1249. doi: 10.1038/s41467-023-36949-4 (PMC9986248; doi:10.1038/s41467-023-36949-4)
Supplement: Supplementary file 7 — Source Data [file 41467_2023_36949_MOESM7_ESM.xlsx]

## Sheet: Fig.1a
	Fig.1a
	IBA1 positive cell number/Area
		AN					MD
	Ampulla	4	4	5	4	4	10	9	8	9	6
	Macula	3	4	5	5	4	11	11	10	10	8

## Sheet: Fig.1b
	Fig.1b
	IOD (pixel)
		AN ampulla				MD ampulla				AN macula				MD macula
	IL-1β	1.621	3.164	1.691	2.58	5.092	8.016	7.451	7.508	0.657	1.593	1.844	0.682	4.578	2.759	4.354	3.876
	IL-18	2.238	1.513	1.241	1.236	11.758	10.517	10.065	10.134	1.641	1.126	1.32	1.303	4.553	7.183	6.663	8.953
	Casp-1	3.9	4.435	7.048	3.046	15.437	16.689	19.059	15.527	0.551	0.873	0.832	0.562	2.13	2.087	1.594	1.957

## Sheet: Fig.1c
	Fig.1c
	Relative mRNA level
		AN									MD
	IL1B	1	1	1.31039	0.539614	0.403321	0.469761	0.175556	0.230047	0.503478	2.15846	2.2974	1.94531	0.926588	1.08673	0.823591	4.14106	5.16941	2.96905
	IL18	1	1.24833	0.864537	1.05702	1.18921	0.959264	0.0130483	0.00418662	0.00929068	1.31039	1.02101	1.23114	1.68179	1.4695	1.18921	1.84038	2.18859	1.54756
	CASP1	1	1.03526	0.650671	1	0.876606	1.00696	1.18921	1.24833	1.6245	1.7411	1.52626	1.6245	3.34035	2.94854	2.47942	3.78423	5.73582	4

## Sheet: Fig.1d
	Fig.1d
	IL-1β			IL-18			Casp-1
	Control	MD		Control	MD		Control	MD
	5.396	35.119		79.501	85.925		37.332	95.332
	12.473	50.689		76.15	99.889		38.283	159.037
	30.873	49.273		79.641	85.869		43.988	116.251
	26.627	62.012		79.781	85.869		43.037	162.841
	40.781	80.412		79.362	85.939		91.529	38.283
	32.288	131.366		85.925	110.306		40.185	68.71
	63.427	73.335		93.549	99.903		47.895	24.972
	42.196	107.305		65.621	124.27		47.791	146.677
	12.473	90.32		71.933	85.939		33.529	83.923
	29.458	104.474		71.975	94.946		27.824	127.66
	23.796	76.166		71.947	106.117		70.611	46.841
	29.458	112.966		83.774	99.875		49.693	79.169
	22.381	60.596		80.982	108.253		40.185	51.595
	22.381	32.288		79.585	99.903		42.087	89.628
	16.719	110.135		73.995	113.853		96.283	76.618
	20.965	80.412		71.947	99.931		24.021	41.136
	5.396	59.181		79.571	101.928		35.431	41.136
	6.811	29.458		71.975	113.853		47.791	31.628
	13.888	45.027		93.535	113.825		36.382	34.48
	25.789	91.735		65.621	99.833		44.939	32.578

## Sheet: Fig.1e
	Fig.1e
	Relative SGK1 mRNA level
	AN VEO	MD VEO
	1.27	0.566
	0.99	0.36
	1.53	0.412
	1.41	0.45
	0.927	0.57
	1	0.73
	1.53	0.31
	1.014	0.339
	1.569	0.669

## Sheet: Fig.1f
	Fig.1f
	Relative SGK1 mRNA level
	AN hVRMLs	MD hVRMLs
	0.976	0.664
	1.061	0.62
	0.963	0.655

## Sheet: Fig.1g
	Fig.1g
	Representative images of western blotting detecting NLRP3 and SGK1 in vestibular-resident macrophage-like cells (VRMLs) of AN and MD patients (n=3).

## Sheet: Fig.2a
	Fig.2a
	Relative mRNA level
	mVRML
	Nlrp3	sgk1+/+			sgk1-/-
	Control	0.986	1.085	0.934	20.134	16.439	19.584
	LPS	18.693	15.697	17.587	430.6	391.55	423.534
	LPS+ATP	17.663	13.225	14.686	878.872	725.913	849.25
	Casp1	sgk1+/+			sgk1-/-
	Control	1.194	0.917	0.913	12.576	12.635	12.172
	LPS	2.363	2.169	2.187	28.495	29.289	33.209
	LPS+ATP	2.581	2.062	2.045	65.784	66.574	73.748
	Il1b	sgk1+/+			sgk1-/-
	Control	0.954128	1.6499	0.635237	1.798	1.165	1.744
	LPS	62.804	154.115	55.487	5206.69	12295.6	6212.48
	LPS+ATP	89.759	141.544	53.578	17744.2	19626.4	22427.4

## Sheet: Fig.2b
	Fig.2b
	Western blotting was performed with primary mVRMLs from sgk1+/+ or sgk1-/- mice upon stimulation with LPS (200 ng/mL, 3 h) alone or in combination with ATP (5 mM, 30 min).

## Sheet: Fig.2c
	Fig.2c
	Casp-1	sgk1+/+			sgk1-/-
	Control	15.534	16.191	10.754	17.088	17.267	16.49
	LPS	26.768	26.947	25.393	29.397	33.819	37.464
	LPS+ATP	112.216	129.007	131.815	160.079	157.868	155.239
	IL-1β	sgk1+/+			sgk1-/-
	Control	7.762	7.916	7.762	9.453	9.837	9.76
	LPS	7.839	8.07	7.993	10.989	11.066	11.143
	LPS+ATP	12.526	12.372	12.603	27.507	27.968	30.273

[truncated: 43 more sheets: Fig.2e, Fig.2f, Fig.2g, Fig.2j, Fig.3e, Fig.3f, Fig.3g, Fig.3h, Fig.3i, Fig.4a, Fig.4b, Fig.4c, Fig.4d, Fig.4e, Fig.4f, Fig.4g, Fig.5b, Fig.5c, Fig.5d, Fig.5e …]
